# Supplementary material for: Sulfonylpiperazine compounds prevent Plasmodium falciparum invasion of red blood cells through interference with actin-1/profilin dynamics
Source: PLoS Biol. 2023 Apr 13;21(4):e3002066. doi: 10.1371/journal.pbio.3002066 (PMC10128974; doi:10.1371/journal.pbio.3002066)
Supplement: S1 Data — (XLSX) [file pbio.3002066.s016.xlsx]

## Sheet: Figure 1
	Figure 1B
	MMV020291	Pop D-E10			Pop C-C3			3D7			Pop B-C5			Pop B-C11			Pop C-G2			Pop D-D5
	Log[Concentration], µM	Replicate 1	Replicate 2	Replicate 3	Replicate 1	Replicate 2	Replicate 3	Replicate 1	Replicate 2	Replicate 3	Replicate 1	Replicate 2	Replicate 3	Replicate 1	Replicate 2	Replicate 3	Replicate 1	Replicate 2	Replicate 3	Replicate 1	Replicate 2	Replicate 3
	1	20.5635	16.6507	31.1579	26.7153	9.76959	47.6007	23.7809	11.6241	9.68054	13.6119	39.081	22.0813	11.0424	41.0105	25.2277	28.8532	8.70263	59.5909	29.2782	12.2915	40.5381
	0.69897	43.4333	66.3367	44.8819	49.6107	43.9036	87.0224	17.8778	9.11406	5.18194	63.7155	81.6017	68.1278	46.2006	81.5363	72.742	85.2502	45.759	91.917	85.0103	61.5767	83.0618
	0.39794	78.9025	91.1865	85.1193	73.7713	82.8279	98.9058	13.667	8.95532	3.98041	92.1937	94.8662	87.8376	75.4939	95.9899	88.1896	105.635	84.1722	99.4841	107.358	89.061	100.985
	0.09691	99.2729	99.0988	102.667	95.953	96.6454	101.326	13.8114	10.8602	4.99972	103.131	99.0952	93.678	91.2234	101.361	95.429	115.926	92.6208	101.738	115.851	101.661	105.775
	-0.20412	106.794	99.5358	105.19	102.214	101.597	100.838	31.8495	35.1963	38.2951	107.723	103.003	98.7868	96.5184	104.369	97.5695	121.611	97.1793	102.285	110.694	102.06	104.191
	-0.50515	107.089	99.9317	104.429	102.311	100.014	101.149	79.9727	92.4998	100.103	106.51	102.227	101.146	99.4819	102.921	99.6346	120.583	98.6431	100.289	111.79	104.415	104.555
	-0.80618	107.078	100.526	104.393	105.596	101.765	101.828	95.8774	100.814	101.56	109.745	102.811	95.2265	104.394	101.096	99.9478	116.54	99.8396	101.628	111.066	103.91	102.554
	-1.10721	106.612	100.02	102.643	103.715	99.6848	99.6882	104.949	108.82	100.763	110.916	102.419	99.2745	101.523	100.491	99.1473	119.821	100.027	100.295	113.561	103.195	103.304
	-1.40824	105.805	100.437	101.834	105.531	100.637	101.528	108.382	111.28	100.695	109.102	102.297	99.5062	101.14	102.397	99.5707	118.545	98.2956	99.5148	109.305	101.703	101.197
	Replicates were plotted into GraphPad Prism and EC50 and 95% confidence intervals were generated using non-linear regression curves (log(inhibitor) vs. response-variable slope (4 parameters))

## Sheet: Figure 2
	Figure 2B
	MMV020291	PFN(WT)			ACT1(WT)			PFN(N54Y)			PFN(K124N)			ACT1(M356L)
	Log[Concentration], µM	Replicate 1	Replicate 2	Replicate 3	Replicate 1	Replicate 2	Replicate 3	Replicate 1	Replicate 2	Replicate 3	Replicate 1	Replicate 2	Replicate 3	Replicate 1	Replicate 2	Replicate 3
	1	9.68648	7.7651	3.99507	2.79877	5.8936	2.82135	34.4685	14.9326	31.8984	6.13377	15.6373	6.19186	24.3795	24.2379	24.9716
	0.69897	5.2516	3.12048	2.1879	1.04642	3.77655	1.37191	96.6295	68.406	87.709	31.0696	45.0798	40.3105	64.5032	69.1904	74.5664
	0.39794	3.70598	2.74487	1.87151	0.091355	2.88875	1.03191	100.509	96.0924	99.7648	77.3143	86.0731	82.8138	92.1761	92.6787	103.388
	0.09691	3.84649	2.52817	2.11283	1.26235	3.98143	3.01819	102.686	105.722	101.355	91.8011	98.5329	96.1218	103.077	105.322	112.044
	-0.20412	9.87969	4.84687	8.34406	12.5239	34.5421	49.8718	100.711	107.776	100.818	99.6404	102.061	102.567	107.503	103.123	115.319
	-0.50515	86.1597	63.9699	78.255	59.505	86.2323	103.066	100.281	107.986	99.5296	101.685	105.897	103.02	106.908	107.921	115.691
	-0.80618	98.6651	89.4684	93.4685	84.4116	92.802	106.561	101.361	103.078	101.074	103.267	106.548	103.775	108.796	105.947	116.226
	-1.10721	99.6224	95.731	99.5924	93.9457	98.1356	104.975	101.229	105.644	100.159	102.137	105.568	104.76	110.218	113.293	112.976
	-1.40824	99.8156	102.189	100.67	102.425	100.075	104.867	100.886	107.66	100.215	103.329	106.241	103.721	108.643	110.57	113.633
	Replicates were plotted into GraphPad Prism and EC50 and 95% confidence intervals were generated using non-linear regression curves (log(inhibitor) vs. response-variable slope (4 parameters))

## Sheet: Figure 3
	S-W827	Pop D-E10			Pop C-C3			3D7			Pop B-C5			Pop B-C11			Pop C-G2			Pop D-D5
	Log[Concentration], µM	Replicate 1	Replicate 2	Replicate 3	Replicate 1	Replicate 2	Replicate 3	Replicate 1	Replicate 2	Replicate 3	Replicate 1	Replicate 2	Replicate 3	Replicate 1	Replicate 2	Replicate 3	Replicate 1	Replicate 2	Replicate 3	Replicate 1	Replicate 2	Replicate 3
	1.69897	2.98823	3.29277	1.35227	3.4766	2.68765	2.85926	1.07237	4.44674	1.63846	3.09378	2.02651	2.52295	3.4762	0.91749	3.33955	4.54044	3.01126	2.40079	1.42529	2.97185	2.28927
	1.22185	4.05244	3.25296	-0.0169	4.64653	3.71118	3.43606	0.348684	3.88831	1.74012	4.55824	3.58241	1.9258	3.93424	1.8414	2.34479	5.73529	5.83268	1.87827	1.09764	3.23027	3.3247
	0.744727	6.96314	2.99136	-0.06761	10.2224	6.64253	3.31246	0.105263	4.86039	1.2438	11.0562	4.52363	1.90341	5.41469	2.91287	1.95399	9.14522	11.7766	2.83858	2.19528	6.15598	3.30044
	0.267606	7.16752	12.9038	0.30426	69.449	83.2057	74.8599	0.125	5.23268	1.97333	11.2986	4.67729	1.88102	5.78276	1.97613	1.71418	76.2684	91.9613	65.9935	1.90039	7.06045	6.39055
	-0.20952	84.0087	98.129	74.9662	91.5616	102.388	99.9835	0.059211	4.15719	0.795312	13.1801	6.14675	2.27663	6.52707	3.55447	1.51879	99.7518	107.09	98.5595	61.6399	76.299	98.552
	-0.68664	105.723	105.937	99.0365	101.875	104.818	109.69	-0.16447	3.74354	0.974705	55.9209	76.3254	42.8827	47.0227	73.6815	46.7803	109.357	105.721	108.05	105.881	98.6987	118.258
	-1.16376	111.128	104.726	111.325	103.551	103.454	107.169	1.03947	10.2378	9.33445	86.4805	95.3323	90.6397	85.6453	94.309	87.53	111.029	105.662	110.775	109.977	110.808	112.263
	-1.64088	111.967	101.808	110.379	103.369	101.88	104.87	83.9013	83.5574	92.603	98.0118	98.8091	97.7607	97.4317	100.244	100.595	113.888	104.432	108.374	109.592	107.494	109.521
	-2.118	110.543	102.303	109.381	111.185	102.061	108.495	93.5329	100.621	95.85	106.42	100.471	101.471	101.521	100.815	103.722	111.682	101.82	105.141	109.756	109.719	110.063
	S-W936	Pop D-E10			Pop C-C3			3D7			Pop B-C5			Pop B-C11			Pop C-G2			Pop D-D5
	Log[Concentration], µM	Replicate 1	Replicate 2	Replicate 3	Replicate 1	Replicate 2	Replicate 3	Replicate 1	Replicate 2	Replicate 3	Replicate 1	Replicate 2	Replicate 3	Replicate 1	Replicate 2	Replicate 3	Replicate 1	Replicate 2	Replicate 3	Replicate 1	Replicate 2	Replicate 3
	1.69897	4.539	6.56231	8.90784	4.18854	14.6754	3.12108	1.96452	5.34687	9.06005	4.6807	14.907	3.37456	3.50046	8.17456	2.05291	5.06045	11.3575	4.40835	6.57087	12.9489	3.8013
	1.22185	37.5535	33.8793	35.4674	82.8188	71.0351	45.0426	0.265108	3.51567	6.48947	2.4828	13.6239	1.35744	2.03604	7.87414	0.938471	79.7121	70.3258	48.6988	28.4598	42.4004	5.48236
	0.744727	111.662	101.27	94.8114	99.9897	103.026	97.0795	0.40106	3.60371	7.79416	29.3513	40.6758	7.5674	22.9735	26.9349	10.2763	102.055	110.434	97.1719	101.851	100.169	91.148
	0.267606	112.482	101.939	108.888	100.077	111.412	104.813	0.985657	4.10259	9.89427	99.0842	84.476	83.3936	95.7537	83.7062	86.6444	104.053	111.439	103.123	102.087	117.131	108.345
	-0.20952	108.668	101.695	105.353	98.9246	106.342	105.183	7.62695	5.38796	13.4931	100.89	96.19	96.7713	102.33	96.0234	99.1495	104.456	111.303	102.928	103.304	114.065	109.269
	-0.68664	105.561	100.404	103.647	98.2042	108.64	106.299	96.472	88.5374	82.8596	99.9135	99.285	102.144	100.936	105.281	102.082	101.727	109.882	98.5953	101.222	108.926	107.353
	-1.16376	104.284	100.244	103.188	98.1682	111.07	104.249	103.677	98.9377	97.7835	99.9135	100.686	102.728	100.528	106.412	101.918	99.7985	112.235	97.9056	101.148	108.326	104.793
	-1.64088	102.78	99.9689	107.648	97.9109	113.956	103.679	105.622	100.74	100.364	100.142	103.379	102.315	101.579	107.724	102.751	101.572	112.281	100.288	99.806	111.88	104.233
	-2.118	103.945	100.456	108.35	98.4306	115.517	103.409	104.853	97.6641	104.103	99.4403	107.865	102.131	101.094	108.562	101.173	99.6834	115.882	101.593	100.456	110.361	104.074
	S-W414	Pop D-E10			Pop C-C3			3D7			Pop B-C5			Pop B-C11			Pop C-G2			Pop D-D5
	Log[Concentration], µM	Replicate 1	Replicate 2	Replicate 3	Replicate 1	Replicate 2	Replicate 3	Replicate 1	Replicate 2	Replicate 3	Replicate 1	Replicate 2	Replicate 3	Replicate 1	Replicate 2	Replicate 3	Replicate 1	Replicate 2	Replicate 3	Replicate 1	Replicate 2	Replicate 3
	1.69897	17.9661	18.0672	6.73942	14.5797	12.2803	6.16732	23.5913	16.2883	9.01806	24.7474	17.4609	6.93656	19.9051	8.13286	2.87235	6.23391	18.5414	5.13061	28.458	8.25866	6.96495
	1.22185	19.3957	14.3091	4.66922	15.2613	8.72268	5.12991	23.9721	17.5855	8.02662	31.8893	15.7422	5.43807	23.5436	5.17616	1.81828	5.96964	14.3511	3.5499	39.0305	5.93407	5.09225
	0.744727	16.8306	11.9865	4.39919	43.6322	52.8933	71.9044	20.364	15.0649	8.1896	28.7613	13.3008	3.83082	19.6506	4.59413	2.06072	84.3678	80.8776	88.426	42.6243	4.17582	2.98893
	0.267606	48.5248	62.7334	54.1517	81.7052	92.5632	90.9679	19.2603	14.4752	7.97229	26.436	13.2617	4.41088	17.7247	6.24709	23.8959	101.47	110.136	111.119	57.9607	59.9915	57.9243
	-0.20952	90.3478	107.061	85.5761	100.949	105.294	101.551	19.583	12.7948	8.93657	46.3668	50.1758	37.3535	42.245	60.0264	97.3754	109.608	117.466	117.817	91.7259	95.7904	98.0351
	-0.68664	100.801	114.134	98.0986	103.582	106.579	104.426	19.3378	15.3744	9.73788	82.0208	93.8086	86.8761	92.214	94.0944	103.705	109.059	111.508	117.549	99.4567	101.251	102.481
	-1.16376	106.651	107.796	97.1872	108.205	106.601	103.94	27.5737	40.3449	48.1733	92.0554	102.129	97.9698	101.568	101.808	105.845	109.202	109.876	114.802	101.463	101.564	105.028
	-1.64088	103.518	108.52	98.4473	109.689	105.529	103.674	94.7396	98.8208	99.1172	96.3599	103.769	101.511	106.142	104.175	107.41	108.138	111.434	112.217	106.853	101.792	105.258
	-2.118	107.077	102.684	101.193	113.364	108.466	107.157	101.833	105.97	108.448	99.5571	104.414	105.184	106.816	103.306	106.425	110.164	111.471	113.624	107.689	102.773	104.622
	S-W415	Pop D-E10			Pop C-C3			3D7			Pop B-C5			Pop B-C11			Pop C-G2			Pop D-D5
	Log[Concentration], µM	Replicate 1	Replicate 2	Replicate 3	Replicate 1	Replicate 2	Replicate 3	Replicate 1	Replicate 2	Replicate 3	Replicate 1	Replicate 2	Replicate 3	Replicate 1	Replicate 2	Replicate 3	Replicate 1	Replicate 2	Replicate 3	Replicate 1	Replicate 2	Replicate 3
	1.69897	16.7942	14.2857	7.82533	12.2162	6.95106	14.2708	21.4172	13.5482	7.60366	32.6473	12.6851	8.5293	18.6528	7.55297	6.23407	20.2205	17.6649	24.6128	26.0452	9.5887	6.72073
	1.22185	19.0897	8.29021	5.02594	13.371	8.92161	21.3254	16.9487	15.0742	4.99404	32.4335	8.86355	6.6772	17.0141	5.63125	2.13898	42.2918	24.3223	27.0597	33.0686	6.8216	4.54884
	0.744727	18.9208	18.2002	8.58193	50.0853	66.2625	83.5045	14.569	13.6195	5.52391	32.8211	8.04322	5.1663	14.6579	5.21383	1.80095	99.3568	88.3369	99.0889	34.8244	10.4916	28.0574
	0.267606	63.818	83.4983	75.962	83.9391	94.3482	104.792	15.0846	13.1631	6.62339	34.3178	16.6066	9.3822	18.3129	11.4515	4.18929	106.852	106.531	121.32	68.5619	85.897	97.2875
	-0.20952	89.2974	100.821	91.3532	94.3446	103.725	110.877	15.3821	13.2487	7.65664	69.8383	74.2497	70.2693	65.2243	84.1065	79.4636	110.008	108.763	123.194	96.9064	100.677	108.65
	-0.68664	94.8325	100.63	99.6865	99.5407	106.02	110.553	16.1026	13.7479	9.00782	92.2625	91.0764	86.3044	90.1601	99.1021	105.719	108.985	106.128	117.311	102.341	106.571	111.503
	-1.16376	98.8075	103.015	102.789	103.425	106.54	109.175	27.2607	39.0901	57.5043	99.7595	99.4398	99.2811	100.415	106.781	108.561	106.57	108.889	112.964	104.431	104.707	108.11
	-1.64088	97.5753	97.7165	100.076	104.199	109.485	109.308	86.8456	95.6646	94.2509	104.33	97.9592	101.279	100.823	107.057	109.237	107.731	107.994	108.877	107.818	104.113	106.665
	-2.118	99.9404	98.3465	103.988	106.639	108.099	111.447	95.5579	105.106	104.954	108.446	99.2797	105.995	102.96	109.207	109.016	107.469	109.04	110.53	110.243	104.364	108.585
	Replicates were plotted into GraphPad Prism and EC50 and 95% confidence intervals were generated using non-linear regression curves (log(inhibitor) vs. response-variable slope (4 parameters))

## Sheet: Figure 4
	Figure 4B
		Counter 1					Counter 2					Counter 3					Average of 3 counters
	Replicate 1		Uniform (%)	Apical (%)	# cells			Uniform (%)	Apical (%)	# cells			Uniform (%)	Apical (%)	# cells			Uniform (%)	Apical (%)	Av # cells	total cells
		MMV291 2µM	98	2	150		MMV291 2µM	97.3856	2.61438	153		MMV291 2µM	97.1264	2.87356	174		MMV291 2µM	97.504	2.49598	159	555.667
		S-W936 1µM	92.8934	7.1066	197		S-W936 1µM	89.2308	10.7692	195		S-W936 1µM	97.4468	2.55319	235		S-W936 1µM	93.1903	6.80967	209	610.667
		R-W936 1µM	77.2563	22.7437	277		R-W936 1µM	78.882	21.118	322		R-W936 1µM	80.5195	19.4805	385		R-W936 1µM	78.8859	21.1141	328	680
		CytD 1µM	96.6777	3.32226	301		CytD 1µM	99.115	0.884956	339		CytD 1µM	98.8669	1.13314	353		CytD 1µM	98.2199	1.78012	331	669
		MMV291 0.4µM	95.2586	4.74138	232		MMV291 0.4µM	91.9028	8.09717	247		MMV291 0.4µM	90.566	9.43396	318		MMV291 0.4µM	92.5758	7.42417	265.667	602.667
		S-W936 0.2µM	88.4211	11.5789	285		S-W936 0.2µM	79.1541	20.8459	331		S-W936 0.2µM	68.5185	31.4815	432		S-W936 0.2µM	78.6979	21.3021	349.333	706.667
		R-W936 0.2µM	34.1693	65.8307	319		R-W936 0.2µM	50.8671	49.1329	346		R-W936 0.2µM	39.7004	60.2996	534		R-W936 0.2µM	41.5789	58.4211	399.667	558
		DMSO	19.1558	80.8442	308		DMSO	37.8531	62.1469	354		DMSO	43.0189	56.9811	530		DMSO	33.3426	66.6574	397.333	1160
	Replicate 2		Uniform (%)	Apical (%)	# cells			Uniform (%)	Apical (%)	# cells			Uniform (%)	Apical (%)	# cells			Uniform (%)	Apical (%)	Av # cells
		MMV291 2µM	96.338	3.66197	355		MMV291 2µM	95.6853	4.31472	394		MMV291 2µM	94.5578	5.44218	441		MMV291 2µM	95.527	4.47296	396.667
		S-W936 1µM	98.153	1.84697	379		S-W936 1µM	98.4416	1.55844	385		S-W936 1µM	96.1451	3.85488	441		S-W936 1µM	97.5799	2.42009	401.667
		R-W936 1µM	82.9352	17.0648	293		R-W936 1µM	77.6812	22.3188	345		R-W936 1µM	81.3397	18.6603	418		R-W936 1µM	80.652	19.348	352
		CytD 1µM	94.9206	5.07937	315		CytD 1µM	99.4152	0.584795	342		CytD 1µM	99.1597	0.840336	357		CytD 1µM	97.8318	2.16817	338
		MMV291 0.4µM	91.2727	8.72727	275		MMV291 0.4µM	87.5	12.5	272		MMV291 0.4µM	96.5517	3.44828	464		MMV291 0.4µM	91.7748	8.22518	337
		S-W936 0.2µM	95.2381	4.7619	336		S-W936 0.2µM	88.5965	11.4035	342		S-W936 0.2µM	90.3553	9.64467	394		S-W936 0.2µM	91.3966	8.60336	357.333
		R-W936 0.2µM	38.2353	61.7647	102		R-W936 0.2µM	46.7742	53.2258	124		R-W936 0.2µM	56.2249	43.7751	249		R-W936 0.2µM	47.0781	52.9219	158.333
		DMSO	32.7869	67.2131	610		DMSO	61.9921	38.0079	763		DMSO	62.623	37.377	915		DMSO	52.4673	47.5327	762.667
		Averages and standard deviations of the two replicates (made up of the averages of 3 individual counters) were plotted for each treatment

## Sheet: Figure 5
	Experiment	Date	# gels
	1	2021-10-18	3
	2	2021-11-18	7
	3	2021-12-02	7
	4	2022-04-11	2
	5	2022-06-02	4
	6	2022-06-09	7
	Figure 5A
	Assay date	PfACT1									PfACT1 + S-MMV291									PfACT1 + R-MMV291									PfACT1 + S-W936									PfACT1 + R-W936									PfACT1 + S-W414
		Raw intensity			Relative intensity		Average relative intensity				Raw intensity			Relative intensity		Average relative intensity				Raw intensity			Relative intensity		Average relative intensity				Raw intensity			Relative intensity		Average relative intensity				Raw intensity			Relative intensity		Average relative intensity				Raw intensity
		Supernatant	Pellet	Total	Supernatant	Pellet	Supernatant	±SD	Pellet	±SD	Supernatant	Pellet	Total	Supernatant	Pellet	Supernatant	±SD	Pellet	±SD	Supernatant	Pellet	Total	Supernatant	Pellet	Supernatant	±SD	Pellet	±SD	Supernatant	Pellet	Total	Supernatant	Pellet	Supernatant	±SD	Pellet	±SD	Supernatant	Pellet	Total	Supernatant	Pellet	Supernatant	±SD	Pellet	±SD	Supernatant	Pellet	Total
	Exp1_Gel1	6101.53	20691.4	26793	22.7729	77.2271	25.6493	5.03602	74.3507	5.03602
	Exp1_Gel2	6863.65	14106.9	20970.6	32.7299	67.2701
	Exp1_Gel3	5339.32	19558.3	24897.7	21.445	78.555
	Exp2_Gel1	6088.29	25612.5	31700.8	19.2055	80.7945	21.6929	3.23488	78.3071	3.23488	7315.24	23417.4	30732.7	23.8028	76.1972	28.0416	4.67408	71.9584	4.67408	5876.63	24033	29909.7	19.6479	80.3521	27.1495	5.82376	72.8505	5.82376	113813	23936	137749	82.6235	17.3765	39.8414	31.4104	60.1586	31.4104	7793.72	26621.9	34415.6	22.6459	77.3541	17.7217	7.50722	82.2783	7.50722
	Exp2_Gel2	6079.7	24921.1	31000.8	19.6115	80.3885					8227.14	23700.2	31927.4	25.7683	74.2317					8954.92	23077.4	32032.3	27.9559	72.0441					9157.45	22635.1	31792.5	28.8038	71.1962					8719.38	113848	122568	7.11393	92.8861
	Exp2_Gel3	9133.97	25646.7	34780.6	26.2617	73.7383					12333	23359.4	35692.3	34.5536	65.4464					12964.7	25341.8	38306.5	33.8446	66.1554					10295	116851	127146	8.09699	91.903					9673.79	31657.9	41331.7	23.4052	76.5948
	Exp3_Gel1	8106.31	29651.8	37758.1	21.469	78.531	21.9632	1.1942	78.0368	1.1942	1928.48	27093.9	29022.4	6.6448	93.3552	22.6606	11.3521	77.3394	11.3521	8587.14	27465.8	36052.9	23.8181	76.1819	28.3373	6.32871	71.6627	6.32871	9635.55	25463.8	35099.4	27.4522	72.5478	30.4988	2.82575	69.5012	2.82575	9240.33	27979.2	37219.6	24.8265	75.1735	26.0026	0.839837	73.9974	0.839837	11839	26842	38681
	Exp3_Gel2	7749.07	29485.2	37234.3	20.8116	79.1884					12553.4	27134.1	39687.5	31.6307	68.3693					13085.4	22007.9	35093.3	37.2873	62.7127					10586.2	24958.8	35545	29.7824	70.2176					10286.7	28609.2	38895.9	26.4467	73.5533					12712.5	28176.2	40888.8
	Exp3_Gel3	6846.63	22153.7	29000.3	23.6088	76.3912					10105.6	23912.9	34018.5	29.7063	70.2937					7155.24	22774.9	29930.1	23.9065	76.0935					10922.9	20957.8	31880.7	34.2617	65.7383					9075.09	24870.2	33945.3	26.7345	73.2655					10342.5	25088.8	35431.3
	Exp4_Gel1	8608.92	34426.3	43035.2	20.0043	79.9957	20.1158	1.38555	79.8842	1.38555																																					9371.67	30177.1	39548.7
	Exp4_Gel1	6872.94	30323.6	37196.5	18.4774	81.5226																																									9572.09	26619.1	36191.2
	Exp4_Gel2	8006.43	28609.8	36616.3	21.8658	78.1342																																									8998.55	26506.8	35505.4
	Exp5_Gel4	4016.07	27301.3	31317.4	12.8238	87.1762	16.1987	2.38881	83.8013	2.38881																			6146.29	21510.2	27656.5	22.2237	77.7763	26.3464	2.92943	73.6536	2.92943
	Exp5_Gel4	5446.46	24784.1	30230.6	18.0164	81.9836																							9091.84	23315.9	32407.7	28.0545	71.9455
	Exp5_Gel4	5059.63	23435.7	28495.4	17.756	82.244																							9324.43	23096	32420.4	28.761	71.239
	Exp6_Gel1	6399.87	32543.4	38943.3	16.4338	83.5662	16.9985	0.573943	83.0015	0.573943	9485.02	29857.7	39342.7	24.1087	75.8913	23.5072	0.729845	76.4928	0.729845	7650.77	30183.9	37834.7	20.2216	79.7784	20.3722	0.120568	79.6278	0.120568										7685.7	28944.3	36630	20.982	79.018	19.1574	2.42357	80.8426	2.42357	6647.58	24256.8	30904.4
	Exp6_Gel2	7584.46	35058.9	42643.4	17.7858	82.2142					9504.77	30209.4	39714.2	23.9329	76.0671					7904.7	30885.1	38789.8	20.3783	79.6217														7984.07	30478.9	38463	20.7578	79.2422					7544.12	27971.3	35515.5
	Exp6_Gel3	6590.58	32695.4	39286	16.7759	83.2241					8925.94	30780.1	39706	22.4801	77.5199					7623.75	29534.9	37158.7	20.5167	79.4833														5798.51	31058.7	36857.2	15.7324	84.2676					6774.63	29092.8	35867.4
	Figure 5B
	Assay date	PfACT1 + PfPFN									PfACT1 + PfPFN + S-MMV291									PfACT1 + PfPFN + R-MMV291									PfACT1 + PfPFN + S-W936									PfACT1 + PfPFN + R-W936									PfACT1 + PfPFN + S-W414
		Raw intensity			Relative intensity		Average relative intensity				Raw intensity			Relative intensity		Average relative intensity				Raw intensity			Relative intensity		Average relative intensity				Raw intensity			Relative intensity		Average relative intensity				Raw intensity			Relative intensity		Average relative intensity				Raw intensity
		Supernatant	Pellet	Total	Supernatant	Pellet	Supernatant	±SD	Pellet	±SD	Supernatant	Pellet	Total	Supernatant	Pellet	Supernatant	±SD	Pellet	±SD	Supernatant	Pellet	Total	Supernatant	Pellet	Supernatant	±SD	Pellet	±SD	Supernatant	Pellet	Total	Supernatant	Pellet	Supernatant	±SD	Pellet	±SD	Supernatant	Pellet	Total	Supernatant	Pellet	Supernatant	±SD	Pellet	±SD	Supernatant	Pellet	Total
	Exp2_Gel4	34049.8	7357.89	41407.7	82.2306	17.7694	79.3019	2.09081	20.6981	2.09081	34944	3584.45	38528.5	90.6966	9.30337	89.8429	1.77913	10.1571	1.77913	36205.1	5220.49	41425.6	87.3979	12.6021	84.597	3.06259	15.403	3.06259	33861.4	2185.3	36046.7	93.9376	6.06243	93.3781	1.20984	6.62185	1.20984	36352.6	1903.65	38256.3	95.024	4.97604	93.9314	1.09253	6.06857	1.09253
	Exp2_Gel5	25250.1	7336.99	32587.1	77.485	22.515					32020.3	4630.35	36650.7	87.3663	12.6337					30191.1	4891.32	35082.4	86.0576	13.9424					28266.9	2559.13	30826	91.6981	8.30186					30313.3	2338.2	32651.5	92.8389	7.1611
	Exp2_Gel6	33181.2	9255.38	42436.6	78.1901	21.8099					35769.4	3337.52	39106.9	91.4657	8.53435					26972.5	6602.29	33574.8	80.3356	19.6644					34546.6	2011.13	36557.7	94.4987	5.50126
	Exp3_Gel4	26981.5	7122.41	34103.9	79.1156	20.8844	77.9097	1.20915	22.0903	1.20915	28371.7	3102.03	31473.7	90.144	9.85596	87.7851	2.05133	12.2149	2.05133	28295.4	4321.83	32617.2	86.7498	13.2502	83.0899	4.69512	16.9101	4.69512	28394.6	2220.3	30614.9	92.7476	7.25236	90.0865	2.88161	9.91348	2.88161	28259.2	3364.69	31623.9	89.3603	10.6397	84.3755	4.68444	15.6245	4.68444	29234.9	3996.52	33231.5
	Exp3_Gel5	25303.7	7878.53	33182.2	76.2568	23.7432					25158.9	4390	29548.9	85.1433	14.8567					24402.6	3953.47	28356	86.0578	13.9422					24142.8	2263.3	26406.1	91.4289	8.57114					26128.7	4373.42	30502.1	85.6619	14.3381					25962.5	4533.18	30495.7
	Exp3_Gel6	25515.8	7047.87	32563.7	78.3566	21.6434					25400.9	3441.52	28842.4	88.0678	11.9322					22931.7	7059.29	29991	76.462	23.538					25344.2	4097.37	29441.6	86.0831	13.9169					25300.3	7092.7	32393	78.1042	21.8958					27887.3	4173.18	32060.5
	Exp5_Gel1	34642.2	7769.31	42411.5	81.6811	18.3189	80.5703	2.68029	19.4297	2.68029	34715.9	3270.28	37986.1	91.3909	8.60913	90.2744	4.25414	9.72563	4.25414	32001.1	4314.9	36316	88.1185	11.8815	87.3605	4.76921	12.6395	4.76921	34224.1	2860.62	37084.8	92.2863	7.71373	93.8998	2.91599	6.10015	2.91599	33866.3	3434.93	37301.2	90.7914	9.20864	91.844	2.09896	8.15603	2.09896	37824.3	1665.48	39489.8
	Exp5_Gel2	24173.9	7271.26	31445.2	76.8764	23.1236					26528.9	4830.48	31359.4	84.5964	15.4036					24086	5584.77	29670.8	81.1775	18.8225					25229.4	2367.83	27597.2	91.42	8.57996					26339.8	2937.49	29277.3	89.9667	10.0333					24648.9	2005.76	26654.7
	Exp5_Gel3	24707.8	5005.68	29713.5	83.1535	16.8465					25568.7	1392.31	26961	94.8358	5.16415					25654.9	1994.74	27649.6	92.7857	7.21434					26707	546.92	27253.9	97.9932	2.00676					27280.2	1504.31	28784.5	94.7739	5.22609					27810.2	1276.48	29086.7
	Exp6_Gel4	27780.9	8109.12	35890	77.4057	22.5943	77.554	0.925553	22.446	0.925553																												28527.1	2470.03	30997.2	92.0314	7.96858	89.9702	1.47886	10.0298	1.47886	27310.2	2047.38	29357.5
	Exp6_Gel5	26925.5	8270.36	35195.8	76.5019	23.4981																																27403.8	3514.52	30918.3	88.6329	11.3671					24807.3	2392.38	27199.6
	Exp6_Gel6	23284.7	6281.51	29566.2	78.7544	21.2456																																24743	2981.4	27724.4	89.2463	10.7537					24054.1	3094.2	27148.4
	PfACT1 (G-buffer controls)
	Assay date	PfACT1 (G-buffer)
		Raw intensity			Relative intensity		Average relative intensity
		Supernatant	Pellet	Total	Supernatant	Pellet	Supernatant	±SD	Pellet	±SD
	Exp1_Gel1	21769.2	2110.1	23879.3	91.1635	8.83654	90.1262	3.2886	9.87377	3.2886
	Exp1_Gel2	16561.7	2767.71	19329.4	85.6814	14.3186
	Exp1_Gel3	22345.7	1544.79	23890.5	93.5339	6.46614
	Exp2_Gel7	28569.7	3758.44	32328.1	88.3741	11.6259	86.9931	2.3587	13.0069	2.3587
	Exp2_Gel7	26962.1	5261.1	32223.2	83.673	16.327
	Exp2_Gel7	28613	3560.95	32173.9	88.9322	11.0678
	Exp3_Gel7	28966.2	3614.76	32581	88.9053	11.0947	90.5492	3.15695	9.45081	3.15695
	Exp3_Gel7	30067.4	4187.18	34254.6	87.7763	12.2237
	Exp3_Gel7	29869.6	1583.36	31452.9	94.966	5.03405
	Exp6_Gel7	23174.2	8859.65	32033.9	72.3429	27.6571	71.706	1.08538	28.294	1.08538
	Exp6_Gel7	26361	9950.43	36311.5	72.597	27.403
	Exp6_Gel7	26221.6	11142.8	37364.3	70.1781	29.8219
[truncated: 15 more columns]

## Sheet: Figure 6
	Figure 6A
	Replicate 1
	Counter 1					Counter 2					Counter 3					Average of 3 counters					Average of replicates
		Clumped	Reticulated	Segregated			Clumped	Reticulated	Segregated			Clumped	Reticulated	Segregated			Clumped	Reticulated	Segregated			Clumped	Reticulated	Segregated
	DMSO	8.33333	8.33333	83.3333		DMSO	30.4348	13.0435	56.5217		DMSO	12	16	72		DMSO	16.9227	12.4589	70.6184		DMSO	13.0982	11.1256	75.7762
	5 µM MMV291	58.3333	16.6667	25		5 µM MMV291	15.7895	15.7895	68.4211		5 µM MMV291	41.1765	5.88235	52.9412		5 µM MMV291	38.4331	12.7795	48.7874		5 µM MMV291	33.6659	11.2286	55.1055
	10 µM MMV291	55.5556	11.1111	33.3333		10 µM MMV291	38.4615	30.7692	30.7692		10 µM MMV291	36.3636	31.8182	31.8182		10 µM MMV291	43.4602	24.5662	31.9736		10 µM MMV291	51.2246	17.854	30.9214
	Replicate 2
	Counter 1					Counter 2					Counter 3					Average					Total Std Deviation
		Clumped	Reticulated	Segregated			Clumped	Reticulated	Segregated			Clumped	Reticulated	Segregated			Clumped	Reticulated	Segregated			Clumped	Reticulated	Segregated
	DMSO	8.33333	8.33333	83.3333		DMSO	21.7391	13.0435	65.2174		DMSO	20	12	68		DMSO	16.6908	11.1256	72.1836		DMSO	6.42442	1.33333	7.61837
	5 µM MMV291	25	25	50		5 µM MMV291	15.7895	15.7895	68.4211		5 µM MMV291	29.4118	0	70.5882		5 µM MMV291	23.4004	13.5965	63.0031		5 µM MMV291	8.89765	3.41819	7.23827
	10 µM MMV291	40	20	40		10 µM MMV291	38.4615	30.7692	30.7692		10 µM MMV291	37.5	16.6667	45.8333		10 µM MMV291	38.6538	22.4786	38.8675		10 µM MMV291	17.774	9.87335	8.52108
	Replicate 3
	Counter 1					Counter 2					Counter 3					Average
		Clumped	Reticulated	Segregated			Clumped	Reticulated	Segregated			Clumped	Reticulated	Segregated			Clumped	Reticulated	Segregated
	DMSO	0	8.33333	91.6667		DMSO	13.0435	13.0435	73.913		DMSO	4	8	88		DMSO	5.68116	9.79227	84.5266
	5 µM MMV291	50	16.6667	33.3333		5 µM MMV291	26.3158	5.26316	68.4211		5 µM MMV291	41.1765	0	58.8235		5 µM MMV291	39.1641	7.30994	53.526
	10 µM MMV291	90	0	10		10 µM MMV291	53.8462	15.3846	30.7692		10 µM MMV291	70.8333	4.16667	25		10 µM MMV291	71.5598	6.51709	21.9231
	Averages and standard deviations of the three replicates (made up of the averages of 3 individual counters) were plotted for each treatment
	Figure 6C
	MMV020291	Cycle 1			Cycle 2			Cycle 3
	Log[Concentration], µM	Replicate 1	Replicate 2	Replicate 3	Replicate 1	Replicate 2	Replicate 3	Replicate 1	Replicate 2	Replicate 3
	1	114.643	75.2248	103.556	43.6366	30.6165	78.3368	28.2304	23.6746	53.1039
	0.69897	97.784	104.011	99.927	67.8917	76.9553	97.6061	49.5952	71.3679	73.2614
	0.39794	93.8413	102.025	96.1821	69.0142	86.1504	102.969	37.5312	96.2403	77.0576
	0.09691	87.3723	98.9344	96.788	71.1296	86.5427	95.1933	46.2722	84.1552	75.2562
	-0.20412	86.9329	97.4264	96.5715	74.2989	87.8972	98.7262	60.5043	99.0872	82.4513
	-0.50515	87.3583	97.3737	97.6404	80.5077	95.52	105.021	75.7254	102.523	90.949
	-0.80618	86.0491	98.7959	96.4986	80.1395	92.4964	99.1957	73.4502	106.551	85.3703
	-1.10721	88.0947	98.147	97.5223	81.8178	100.197	103.971	83.1797	113.139	98.2953
	Azithromycin	Cycle 1			Cycle 2			Cycle 3
	Log[Concentration], nM	Replicate 1	Replicate 2	Replicate 3	Replicate 1	Replicate 2	Replicate 3	Replicate 1	Replicate 2	Replicate 3
	2.69897	99.7952	96.8053	94.2519	75.9908	67.0452	119.691	12.4487	11.6214	14.363
	2.39794	91.7644	97.8558	97.6248	81.0873	78.121	120.585	23.8499	15.2444	16.597
	2.09691	88.1873	97.5744	97.0066	74.8085	82.4167	115.156	43.9743	35.5822	17.5228
	1.79588	86.8115	95.8561	95.8565	80.8868	90.7206	117.87	76.3074	77.5686	32.9783
	1.49485	86.1873	95.5446	97.8933	79.4062	96.3486	108.431	85.5835	99.7734	63.8034
	1.19382	85.4187	97.1714	95.5477	74.7773	97.5169	99.2789	95.7217	102.713	93.3092
	0.89279	85.2321	97.5585	96.1412	78.4416	100.902	103.502	89.5687	106.86	105.695
	0.59176	85.0092	97.9295	99.7646	81.7292	101.911	103.214	100.79	111.653	105.262
	Chloroquine	Cycle 1			Cycle 2			Cycle 3
	Log[Concentration], nM	Replicate 1	Replicate 2	Replicate 3	Replicate 1	Replicate 2	Replicate 3	Replicate 1	Replicate 2	Replicate 3
	2.30103	7.50077	0.560209	1.22183	0.492159	0.086001	0.244567	0.072902	0.019015	0.089651
	2	7.58875	0.581929	1.24489	0.509791	0.084074	0.288424	0.076547	0.025172	0.075984
	1.69897	7.61702	0.605319	1.20871	0.527251	0.090547	0.27762	0.11324	0.028522	0.10081
	1.39794	7.6803	0.567021	1.44686	0.591386	0.099872	0.345127	0.107165	0.045907	0.186324
	1.09691	8.22689	0.972452	10.0852	0.836168	0.22764	1.02405	0.270465	0.060394	0.363745
	0.79588	21.6185	22.4319	86.1833	5.02081	2.49132	12.306	1.98438	1.49925	12.525
	0.49485	81.1488	87.8229	99.0076	69.1091	69.3072	88.1068	50.0029	67.9653	99.0787
	0.19382	88.1603	96.8194	96.8174	83.2049	102.736	93.6447	87.3555	132.257	106.81
	Replicates were plotted into GraphPad Prism and EC50 and 95% confidence intervals were generated using non-linear regression curves (log(inhibitor) vs. response-variable slope (4 parameters))

## Sheet: Figure S1
	Log[MMV020291], µM	3D7	Pop A	Pop B	Pop C	Pop D	Pop E
	1	4.69221	3.07527	4.15512	14.1894	9.72722	-1.8556
	0.69897	0.970224	-1.3499	50.2281	66.1031	32.78	-3.80117
	0.39794	0.184008	-1.49294	76.0795	81.4646	70.621	-3.73369
	0.09691	1.94045	-0.96549	88.5286	87.5635	95.3918	-2.99145
	-0.20412	23.9294	14.241	96.8959	90.4263	100.917	4.72335
	-0.50515	79.458	73.4221	98.6475	90.1981	99.2223	61.7296
	-0.80618	93.7019	84.6862	100.725	92.0029	87.9396	86.4822
	-1.10721	98.645	90.059	102.151	94.8449	99.2223	96.2551
	-1.40824	101.773	98.7752	102.786	97.1165	101.265	102.778
	Data points were plotted into GraphPad Prism and EC50 and 95% confidence intervals were generated using non-linear regression curves (log(inhibitor) vs. response-variable slope (4 parameters))

## Sheet: Figure S2
		Pop B-C11			Pop D-E10			Pop C-C3
	Cycle #	Replicate 1	Replicate 2	Replicate 3	Replicate 1	Replicate 2	Replicate 3	Replicate 1	Replicate 2	Replicate 3
	1	120.948	125.286	114.204	122.492	124.356	123.877	121.654	123.387	122.939
	2	103.033	104.085	100.994	104.583	103.708	101.63	97.6294	103.596	101.086
	3	97.3974	98.8432	99.2803	101.25	99.923	98.0343	107.535	101.92	105.275
	4	97.9293	96.2889	96.6717	94.2211	96.285	91.7073	78.0247	79.6117	78.7334
	5	88.9451	86.5059	84.3665	97.1248	92.1512	83.6732	91.0464	85.3064	84.6334
	6	100.827	106.445	100.842	103.852	100.884	106.921	98.8059	98.3121	100.048
	7	98.7214	95.3629	103.707	98.6722	99.5457	103.22	97.2159	100.762	92.1237
	8	105.219	97.9997	101.012	101.351	103.094	103.434	96.5764	97.2844	103.795
	9	83.7688	95.7388	96.0219	93.9014	92.189	90.0109	93.2739	92.494	95.7937
	10	99.9436	99.6386	98.2999	103.471	102.638	107.757	98.9009	98.8096	95.2037
		Averages and standard deviations of the three replicates were plotted for each time point

## Sheet: Figure S5
	CytD	3D7			Pop B-C11			Pop C-C3			Pop D-E10
	Log[Concentration], µM	Replicate 1	Replicate 2	Replicate 3	Replicate 1	Replicate 2	Replicate 3	Replicate 1	Replicate 2	Replicate 3	Replicate 1	Replicate 2	Replicate 3
	-0.69897	3.83474	5.41163	5.6855	7.91313	10.7156	9.68056	31.6284	33.2713	35.47	9.76294	9.69603	11.7795
	-1	3.81952	5.03911	5.122	8.3999	10.9992	8.60927	25.1916	28.3625	32.3368	8.38731	9.69603	10.5247
	-1.30103	9.73902	11.7444	12.2913	12.5437	18.909	17.6373	25.9004	27.817	33.3652	34.591	31.1405	37.2206
	-1.60206	50.9245	55.9992	53.7595	43.7594	54.2945	54.0125	48.4674	49.0145	52.7864	72.9215	72.2099	78.4252
	-1.90309	83.4589	88.3064	89.1354	82.1268	82.6729	83.3171	84.1762	84.9634	86.3669	85.5693	86.4433	87.4598
	-2.20412	88.6708	93.5216	96.7898	94.8203	90.8813	89.8325	94.4636	100.731	100.526	89.3356	88.9061	91.0517
	-2.50515	97.6033	98.6759	101.562	106.253	96.9256	99.2598	107.912	110.028	112.126	97.6828	100.388	101.263
	-2.80618	99.9239	100.024	103.731	103.47	100.993	101.928	110.766	117.962	117.675	101.195	102.141	102.972
	-3.10721	99.6957	99.7054	102.625	101.373	99.7985	100.964	115.096	118.185	117.364	102.037	104.316	104.29
	Jasplakinolide	3D7			Pop B-C11			Pop C-C3			Pop D-E10
	Log[Concentration], µM	Replicate 1	Replicate 2	Replicate 3	Replicate 1	Replicate 2	Replicate 3	Replicate 1	Replicate 2	Replicate 3	Replicate 1	Replicate 2	Replicate 3
	0	5.46298	7.10488	5.764	8.62456	11.9543	11.2193	33.1035	36.891	41.6408	12.7012	12.2254	14.1322
	-0.30103	4.79343	5.669	5.1077	9.17374	11.7006	10.8687	30.0958	30.3954	36.642	10.9382	9.87353	11.9363
	-0.60206	3.61409	4.35504	4.3944	7.31403	9.92463	9.36891	28.8123	30.9657	34.896	8.88147	7.84335	9.85021
	-0.90309	3.37062	4.30763	4.2445	7.4014	9.52914	8.83327	30.0766	30.0731	34.872	8.1202	7.17772	9.14438
	-1.20412	5.63037	14.2301	10.7362	7.23914	9.08141	8.70666	43.6782	50.5268	78.0196	8.34724	7.16663	8.12485
	-1.50515	96.7055	98.7165	98.2308	93.2601	97.7987	89.5598	98.9655	100.31	100.144	95.8264	95.862	100.118
	-1.80618	101.309	102.137	102.989	97.2541	99.5821	95.6077	103.276	106.285	106.745	98.9382	96.6829	105.294
	-2.10721	103.606	100.572	104.409	99.0389	103.283	98.7242	110.843	109.855	108.275	101.209	98.9461	107.725
	-2.40824	102.876	101.541	102.818	100.999	102.283	99.2014	111.418	111.219	110.667	104.775	101.742	109.042
	Data points were plotted into GraphPad Prism and EC50 and 95% confidence intervals were generated using non-linear regression curves (log(inhibitor) vs. response-variable slope (4 parameters))

## Sheet: Figure S7
	pMMV020291		pHeparin		pCytD		pGlutaraldehyde		MMV020291		Heparin		CytD		Glutaraldehyde
	Replicate 1	Replicate 2	Replicate 1	Replicate 2	Replicate 1	Replicate 2	Replicate 1	Replicate 2	Replicate 1	Replicate 2	Replicate 1	Replicate 2	Replicate 1	Replicate 2	Replicate 1	Replicate 2
	131.796	159.039	102.206	97.1917	109.205	102.21	14.1039	11.9227	13.8949	17.0432	13.1158	14.2207	13.8345	18.2303	24.2278	16.5671
	Averages and standard deviations of the two replicates were plotted for each treatment

[truncated: 3 more sheets: Figure S9, Figure S10, Figure S12]
